# Supplementary material for: Two new species of the purse-web spider genus Atypus Latreille, 1804 from Hainan Island, China (Araneae, Atypidae)
Source: Zookeys. 2018 May 30;(762):47–57. doi: 10.3897/zookeys.762.23282 (PMC5990587; doi:10.3897/zookeys.762.23282)
Supplement: XML Treatment for Atypus baotingensis [file zookeys.762.23282-treatment1.xml]

<!DOCTYPE tp:taxon-treatment
  PUBLIC "-//TaxonX//DTD Taxonomic Treatment Publishing DTD v0 20100105//EN" "tax-treatment-NSO.dtd">
<tp:taxon-treatment xmlns:tp="http://www.plazi.org/taxpub"><tp:treatment-meta><kwd-group><label>Taxon classification</label><kwd><named-content xmlns:xlink="http://www.w3.org/1999/xlink" content-type="kingdom">Animalia</named-content></kwd><kwd><named-content xmlns:xlink="http://www.w3.org/1999/xlink" content-type="order">Araneae</named-content></kwd><kwd><named-content xmlns:xlink="http://www.w3.org/1999/xlink" content-type="family">Atypidae</named-content></kwd></kwd-group><mixed-citation publication-type="journal"><person-group><name><surname>Li</surname><given-names>Fan</given-names></name><name><surname>Xu</surname><given-names>Xin</given-names></name><name><surname>Zhang</surname><given-names>Zengtao</given-names></name><name><surname>Liu</surname><given-names>Fengxiang</given-names></name><name><surname>Zhang</surname><given-names>Hongli</given-names></name><name><surname>Li</surname><given-names>Daiqin</given-names></name></person-group><article-title>Two new species of the purse-web spider genus <italic><tp:taxon-name><tp:taxon-name-part taxon-name-part-type="genus" reg="Atypus">Atypus</tp:taxon-name-part></tp:taxon-name></italic> Latreille, 1804 from Hainan Island, China (<tp:taxon-name><tp:taxon-name-part taxon-name-part-type="order">Araneae</tp:taxon-name-part></tp:taxon-name>, <tp:taxon-name><tp:taxon-name-part taxon-name-part-type="family">Atypidae</tp:taxon-name-part></tp:taxon-name>)</article-title><source>Zookeys</source><day>30</day><month>5</month><year>2018</year><volume>2018</volume><issue>762</issue><fpage>47</fpage><lpage>57</lpage><pub-id pub-id-type="doi">10.3897/zookeys.762.23282</pub-id></mixed-citation></tp:treatment-meta><tp:nomenclature><tp:taxon-name>
              <tp:taxon-name-part taxon-name-part-type="genus" reg="Atypus">Atypus</tp:taxon-name-part>
              <tp:taxon-name-part taxon-name-part-type="species" reg="baotingensis">baotingensis</tp:taxon-name-part>
              <object-id xmlns:xlink="http://www.w3.org/1999/xlink" content-type="zoobank" xlink:type="simple">http://zoobank.org/B8795BAD-EF8F-4E4E-B032-908E91AFFBFA</object-id>
            </tp:taxon-name><tp:taxon-status xmlns:xlink="http://www.w3.org/1999/xlink" xlink:type="simple">sp. n.</tp:taxon-status><xref ref-type="fig" rid="F1">Figs 1</xref><xref ref-type="fig" rid="F2">, 2</xref></tp:nomenclature><tp:treatment-sec sec-type="type material" id="SECID0ELPAC"><title>Type material.</title><p>
              <bold>Holotype male (HN-2017-037A)</bold>: CHINA: Hainan Province: Baoting County, 2 km to Qixianling National Forest Park along y044 Road, <named-content xmlns:xlink="http://www.w3.org/1999/xlink" content-type="dwc:verbatimCoordinates" xlink:type="simple"><named-content content-type="geo-json" specific-use="{&#34;type&#34;:&#34;Point&#34;,&#34;coordinates&#34;:[109.680000,18.710000]}" id="NCID0EWPAC" xlink:type="simple">18.71°N, 109.68°E</named-content></named-content>, 205 m elevation, collected on 21 August 2017 by X. Xu, F. Liu, Z. Zhang, and D. Li (<abbrev xmlns:xlink="http://www.w3.org/1999/xlink" xlink:title="College of Life sciences, Hubei University, Wuhan, China" id="ABBRID0E2PAC" xlink:type="simple">CBEE</abbrev>).</p></tp:treatment-sec><tp:treatment-sec sec-type="Paratypes" id="SECID0EAAAE"><title>Paratypes.</title><p>6 females (HN-2017-032-HN-2017-037) and 1 male (HN-2017-037B), collected at the same locality as the holotype, 21 August 2017 by X. Xu, F. Liu, Z. Zhang, and D. Li (<abbrev xmlns:xlink="http://www.w3.org/1999/xlink" xlink:title="College of Life sciences, Hubei University, Wuhan, China" id="ABBRID0EGAAE" xlink:type="simple">CBEE</abbrev>).</p></tp:treatment-sec><tp:treatment-sec sec-type="etymology" id="SECID0EKAAE"><title>Etymology.</title><p>The specific name refers to the type locality.</p></tp:treatment-sec><tp:treatment-sec sec-type="diagnosis" id="SECID0EPAAE"><title>Diagnosis.</title><p>The male palp of this new species resembles that of <italic><tp:taxon-name><tp:taxon-name-part taxon-name-part-type="genus" reg="Atypus">A.</tp:taxon-name-part> <tp:taxon-name-part taxon-name-part-type="species" reg="suiningensis">suiningensis</tp:taxon-name-part></tp:taxon-name></italic> Zhang, 1985, but can be diagnosed from the latter by 1) the wide triangular space between its embolus and conductor in lateral views (Fig. <xref ref-type="fig" rid="F2">2H–I</xref>); 2) the relatively long flat upper margin of its conductor in retrolateral view, with a triangular folded part of the upper corner of its conductor (Fig. <xref ref-type="fig" rid="F2">2H</xref>); and 3) the first pair of sigilla are connected by arched wrinkles across the anterior sternal margin (Fig. <xref ref-type="fig" rid="F2">2C</xref>). The female genitalia of the new species resembles that of <italic><tp:taxon-name><tp:taxon-name-part taxon-name-part-type="genus" reg="Atypus">A.</tp:taxon-name-part> <tp:taxon-name-part taxon-name-part-type="species" reg="ledongensis">ledongensis</tp:taxon-name-part></tp:taxon-name></italic> (Fig. <xref ref-type="fig" rid="F3">3D–F</xref>), but can be distinguished from the latter by the basal stalks of median pair of receptacula almost being as long as those of the lateral pair (Fig. <xref ref-type="fig" rid="F2">2J–L</xref>). In <italic><tp:taxon-name><tp:taxon-name-part taxon-name-part-type="genus" reg="Atypus">A.</tp:taxon-name-part> <tp:taxon-name-part taxon-name-part-type="species" reg="ledongensis">ledongensis</tp:taxon-name-part></tp:taxon-name></italic>, the basal stalks of the median pair of receptacula are obviously short, whereas the basal stalks of lateral pair of receptacula are as long as their diameter (Fig. <xref ref-type="fig" rid="F3">3D–F</xref>).</p><fig id="F3" position="float" orientation="portrait"><label>Figure 3.</label><caption><p>Genital anatomy of holotype and paratypes of <italic><tp:taxon-name><tp:taxon-name-part taxon-name-part-type="genus" reg="Atypus">Atypus</tp:taxon-name-part> <tp:taxon-name-part taxon-name-part-type="species" reg="ledongensis">ledongensis</tp:taxon-name-part></tp:taxon-name></italic>, see description details in <xref ref-type="bibr" rid="B14">Zhu et al. (2006)</xref>. <bold>A–D</bold> female holotype (LD-001) <bold>E–F</bold> female paratypes <bold>E</bold> (LD-002) <bold>F</bold> (LD-003) <bold>A</bold> female carapace, dorsal view <bold>B</bold> female labium and sternum, ventral view <bold>C</bold> female left chelicera, inner-lateral view <bold>D–F</bold> vulva, dorsal view. Scale bars: 1 mm (<bold>A–C</bold>); 0.2 mm (<bold>D–E</bold>).</p></caption><graphic xmlns:xlink="http://www.w3.org/1999/xlink" xlink:href="zookeys-762-047-g003.jpg" position="float" orientation="portrait" xlink:type="simple" id="oo_206764.jpg"/></fig></tp:treatment-sec><tp:treatment-sec sec-type="description" id="SECID0E5DAE"><title>Description.</title><p>
              <bold>Male (holotype).</bold> <abbrev xmlns:xlink="http://www.w3.org/1999/xlink" xlink:title="total length" id="ABBRID0EGEAE" xlink:type="simple">TL</abbrev> (including chelicerae) 11.44. <abbrev xmlns:xlink="http://www.w3.org/1999/xlink" xlink:title="carapace length" id="ABBRID0EKEAE" xlink:type="simple">CL</abbrev> 3.34, <abbrev xmlns:xlink="http://www.w3.org/1999/xlink" xlink:title="carapace width" id="ABBRID0EOEAE" xlink:type="simple">CW</abbrev> 3.55, <abbrev xmlns:xlink="http://www.w3.org/1999/xlink" xlink:title="abdomen length" id="ABBRID0ESEAE" xlink:type="simple">AL</abbrev> 4.56, <abbrev xmlns:xlink="http://www.w3.org/1999/xlink" xlink:title="abdomen width" id="ABBRID0EWEAE" xlink:type="simple">AW</abbrev> 2.78. Carapace black brown. Fovea placed back 2/3 of carapace length with some radiative grooves. Eye diameter: <abbrev xmlns:xlink="http://www.w3.org/1999/xlink" xlink:title="anterior median eye" id="ABBRID0E1EAE" xlink:type="simple">AME</abbrev> 0.24, <abbrev xmlns:xlink="http://www.w3.org/1999/xlink" xlink:title="anterior lateral eye" id="ABBRID0E5EAE" xlink:type="simple">ALE</abbrev> 0.10, <abbrev xmlns:xlink="http://www.w3.org/1999/xlink" xlink:title="posterior median eye" id="ABBRID0ECFAE" xlink:type="simple">PME</abbrev> 0.10. Distances: <abbrev xmlns:xlink="http://www.w3.org/1999/xlink" xlink:title="anterior median eye" id="ABBRID0EGFAE" xlink:type="simple">AME</abbrev>–<abbrev xmlns:xlink="http://www.w3.org/1999/xlink" xlink:title="anterior median eye" id="ABBRID0EKFAE" xlink:type="simple">AME</abbrev> 0.46, <abbrev xmlns:xlink="http://www.w3.org/1999/xlink" xlink:title="anterior median eye" id="ABBRID0EOFAE" xlink:type="simple">AME</abbrev>–<abbrev xmlns:xlink="http://www.w3.org/1999/xlink" xlink:title="anterior lateral eye" id="ABBRID0ESFAE" xlink:type="simple">ALE</abbrev> 0.31, <abbrev xmlns:xlink="http://www.w3.org/1999/xlink" xlink:title="posterior median eye" id="ABBRID0EWFAE" xlink:type="simple">PME</abbrev>–<abbrev xmlns:xlink="http://www.w3.org/1999/xlink" xlink:title="posterior median eye" id="ABBRID0E1FAE" xlink:type="simple">PME</abbrev> 0.83, <abbrev xmlns:xlink="http://www.w3.org/1999/xlink" xlink:title="posterior median eye" id="ABBRID0E5FAE" xlink:type="simple">PME</abbrev>–<abbrev xmlns:xlink="http://www.w3.org/1999/xlink" xlink:title="posterior lateral eye" id="ABBRID0ECGAE" xlink:type="simple">PLE</abbrev> 0.13. <abbrev xmlns:xlink="http://www.w3.org/1999/xlink" xlink:title="median ocular area" id="ABBRID0EGGAE" xlink:type="simple">MOA</abbrev> 0.34, front width 0.94, back width 1.03. Labium wider than long. Sternum reddish brown, 3.11 long, 2.26 wide, moderately roughened clothed with fine black hairs. Sigilla deeply imprinted; first pair anteriorly pointed, close to the margin of the sternum; posterior pair oval bigger than other pairs; second pair small (Fig. <xref ref-type="fig" rid="F2">2C</xref>). Chelicerae black brown, with 13 teeth on promargin in a single row, basal three fairly small (Fig. <xref ref-type="fig" rid="F2">2F</xref>).</p><p>Abdomen grey black, oval, with dorsal scutum gloss black. Spinnerets six: <abbrev xmlns:xlink="http://www.w3.org/1999/xlink" xlink:title="anterior lateral spinneret" id="ABBRID0EUGAE" xlink:type="simple">ALS</abbrev> 0.41 long, PMS 0.72 long, four-segmented PLS with lengths as follows: basal 0.41, median 0.52, subapical 0.41, apical 0.33, total 1.67.</p><p>Palpal femur with furrow. Legs slender in red grey. Granular texture only on femur I present. Spines on all metatarsus; metatarsus IV with 17 dorsal spines. Leg formula: 1243.</p><p>Male palp (Fig. <xref ref-type="fig" rid="F2">2G–I</xref>): long conductor with a triangular folded part of its upper corner in retro-lateral view; embolus long, thin spike with a wide triangular space between embolus and conductor in lateral views.</p><p>
              <bold>Female.</bold> <abbrev xmlns:xlink="http://www.w3.org/1999/xlink" xlink:title="total length" id="ABBRID0EDHAE" xlink:type="simple">TL</abbrev> (including chelicerae) 15.91. <abbrev xmlns:xlink="http://www.w3.org/1999/xlink" xlink:title="carapace length" id="ABBRID0EHHAE" xlink:type="simple">CL</abbrev> 4.19, <abbrev xmlns:xlink="http://www.w3.org/1999/xlink" xlink:title="carapace width" id="ABBRID0ELHAE" xlink:type="simple">CW</abbrev> 4.02, <abbrev xmlns:xlink="http://www.w3.org/1999/xlink" xlink:title="abdomen length" id="ABBRID0EPHAE" xlink:type="simple">AL</abbrev> 7.35, <abbrev xmlns:xlink="http://www.w3.org/1999/xlink" xlink:title="abdomen width" id="ABBRID0ETHAE" xlink:type="simple">AW</abbrev> 5.34. Carapace black-brown. Eye region black. Eye diameters: <abbrev xmlns:xlink="http://www.w3.org/1999/xlink" xlink:title="anterior median eye" id="ABBRID0EXHAE" xlink:type="simple">AME</abbrev> 0.24, <abbrev xmlns:xlink="http://www.w3.org/1999/xlink" xlink:title="anterior lateral eye" id="ABBRID0E2HAE" xlink:type="simple">ALE</abbrev> 0.14, <abbrev xmlns:xlink="http://www.w3.org/1999/xlink" xlink:title="posterior median eye" id="ABBRID0E6HAE" xlink:type="simple">PME</abbrev> 0.18, <abbrev xmlns:xlink="http://www.w3.org/1999/xlink" xlink:title="posterior lateral eye" id="ABBRID0EDIAE" xlink:type="simple">PLE</abbrev> 0.17. Distances: <abbrev xmlns:xlink="http://www.w3.org/1999/xlink" xlink:title="anterior median eye" id="ABBRID0EHIAE" xlink:type="simple">AME</abbrev>–<abbrev xmlns:xlink="http://www.w3.org/1999/xlink" xlink:title="anterior median eye" id="ABBRID0ELIAE" xlink:type="simple">AME</abbrev> 0.29, <abbrev xmlns:xlink="http://www.w3.org/1999/xlink" xlink:title="anterior median eye" id="ABBRID0EPIAE" xlink:type="simple">AME</abbrev>–<abbrev xmlns:xlink="http://www.w3.org/1999/xlink" xlink:title="anterior lateral eye" id="ABBRID0ETIAE" xlink:type="simple">ALE</abbrev> 0.20, <abbrev xmlns:xlink="http://www.w3.org/1999/xlink" xlink:title="posterior median eye" id="ABBRID0EXIAE" xlink:type="simple">PME</abbrev>–<abbrev xmlns:xlink="http://www.w3.org/1999/xlink" xlink:title="posterior median eye" id="ABBRID0E2IAE" xlink:type="simple">PME</abbrev> 0.81, <abbrev xmlns:xlink="http://www.w3.org/1999/xlink" xlink:title="posterior median eye" id="ABBRID0E6IAE" xlink:type="simple">PME</abbrev>–<abbrev xmlns:xlink="http://www.w3.org/1999/xlink" xlink:title="posterior lateral eye" id="ABBRID0EDJAE" xlink:type="simple">PLE</abbrev> 0.09. <abbrev xmlns:xlink="http://www.w3.org/1999/xlink" xlink:title="median ocular area" id="ABBRID0EHJAE" xlink:type="simple">MOA</abbrev> 0.48, front width 0.77, back width 1.17. Fovea transverse, occupying about 1/5 of carapace width at that point. Chelicerae orange brown with 13 teeth on the promargin in a single row, basal three fairly small. Sternum (Fig. <xref ref-type="fig" rid="F2">2B</xref>) light orange brown, 3.51 long, 2.30 width, smooth, with scattered black hairs; sigilla relatively light impressions, first pair anteriorly pointed; oval posterior pair much larger.</p><p>Abdomen, oval and medium brown (Fig. <xref ref-type="fig" rid="F1">1D</xref>), with indistinct oval dorsal scutum on anterior half. <abbrev xmlns:xlink="http://www.w3.org/1999/xlink" xlink:title="anterior lateral spinneret" id="ABBRID0EVJAE" xlink:type="simple">ALS</abbrev> 0.56, PMS 0.83, four-segmented PLS with lengths as follows: basal 0.66, median 0.70, subapical 0.59, apical 0.75, total 2.7.</p><p>Spines on all metatarsus; metatarsus IV with 13 dorsal spines. Leg formula: 4132.</p><p>Vulva (Fig. <xref ref-type="fig" rid="F2">2J–L</xref>): Genital atrium very short, pore patches small, receptacula attached to anterior edge of atrium; median pair with upper incrassate basal stalks and the basal stalks of the median pair almost being as long as the lateral pair; lateral pair attached to patches of pores.</p><table-wrap id="T1" position="float" orientation="portrait"><label>Table 1.</label><caption><p>Leg measurements of <italic><tp:taxon-name><tp:taxon-name-part taxon-name-part-type="genus" reg="Atypus">Atypus</tp:taxon-name-part> <tp:taxon-name-part taxon-name-part-type="species" reg="baotingensis">baotingensis</tp:taxon-name-part></tp:taxon-name></italic> sp. n., male.</p></caption><table id="TID0EZNAC" rules="all"><tbody><tr><th rowspan="1" colspan="1"/><th rowspan="1" colspan="1">Femur</th><th rowspan="1" colspan="1">Patella</th><th rowspan="1" colspan="1">Tibia</th><th rowspan="1" colspan="1">Metatarsus</th><th rowspan="1" colspan="1">Tarsus</th><th rowspan="1" colspan="1">Total</th></tr><tr><td rowspan="1" colspan="1">I</td><td rowspan="1" colspan="1">4.34</td><td rowspan="1" colspan="1">1.71</td><td rowspan="1" colspan="1">2.53</td><td rowspan="1" colspan="1">2.09</td><td rowspan="1" colspan="1">1.05</td><td rowspan="1" colspan="1">11.72</td></tr><tr><td rowspan="1" colspan="1">II</td><td rowspan="1" colspan="1">3.26</td><td rowspan="1" colspan="1">1.66</td><td rowspan="1" colspan="1">1.96</td><td rowspan="1" colspan="1">2.62</td><td rowspan="1" colspan="1">1.29</td><td rowspan="1" colspan="1">10.79</td></tr><tr><td rowspan="1" colspan="1">III</td><td rowspan="1" colspan="1">1.82</td><td rowspan="1" colspan="1">1.17</td><td rowspan="1" colspan="1">1.65</td><td rowspan="1" colspan="1">2.55</td><td rowspan="1" colspan="1">2.13</td><td rowspan="1" colspan="1">9.32</td></tr><tr><td rowspan="1" colspan="1">IV</td><td rowspan="1" colspan="1">1.83</td><td rowspan="1" colspan="1">1.39</td><td rowspan="1" colspan="1">2.39</td><td rowspan="1" colspan="1">2.66</td><td rowspan="1" colspan="1">1.70</td><td rowspan="1" colspan="1">9.97</td></tr></tbody></table></table-wrap><table-wrap id="T2" position="float" orientation="portrait"><label>Table 2.</label><caption><p>Leg measurements of <italic><tp:taxon-name><tp:taxon-name-part taxon-name-part-type="genus" reg="Atypus">Atypus</tp:taxon-name-part> <tp:taxon-name-part taxon-name-part-type="species" reg="baotingensis">baotingensis</tp:taxon-name-part></tp:taxon-name></italic> sp. n., female.</p></caption><table id="TID0E3DAE" rules="all"><tbody><tr><th rowspan="1" colspan="1"/><th rowspan="1" colspan="1">Femur</th><th rowspan="1" colspan="1">Patella</th><th rowspan="1" colspan="1">Tibia</th><th rowspan="1" colspan="1">Metatarsus</th><th rowspan="1" colspan="1">Tarsus</th><th rowspan="1" colspan="1">Total</th></tr><tr><td rowspan="1" colspan="1">I</td><td rowspan="1" colspan="1">2.46</td><td rowspan="1" colspan="1">1.23</td><td rowspan="1" colspan="1">1.51</td><td rowspan="1" colspan="1">1.66</td><td rowspan="1" colspan="1">1.12</td><td rowspan="1" colspan="1">7.98</td></tr><tr><td rowspan="1" colspan="1">II</td><td rowspan="1" colspan="1">1.62</td><td rowspan="1" colspan="1">1.30</td><td rowspan="1" colspan="1">1.17</td><td rowspan="1" colspan="1">1.52</td><td rowspan="1" colspan="1">0.87</td><td rowspan="1" colspan="1">6.48</td></tr><tr><td rowspan="1" colspan="1">III</td><td rowspan="1" colspan="1">2.81</td><td rowspan="1" colspan="1">1.52</td><td rowspan="1" colspan="1">0.92</td><td rowspan="1" colspan="1">1.14</td><td rowspan="1" colspan="1">0.52</td><td rowspan="1" colspan="1">6.91</td></tr><tr><td rowspan="1" colspan="1">IV</td><td rowspan="1" colspan="1">2.71</td><td rowspan="1" colspan="1">1.61</td><td rowspan="1" colspan="1">1.36</td><td rowspan="1" colspan="1">1.89</td><td rowspan="1" colspan="1">1.21</td><td rowspan="1" colspan="1">8.78</td></tr></tbody></table></table-wrap></tp:treatment-sec><tp:treatment-sec sec-type="variation" id="SECID0EMSAE"><title>Variation.</title><p>Size range of females: carapace length 4.19–5.12, carapace width 3.51–5.02, total length 14.13–16.91, n = 6; the basal stalks of left side pairs of receptacula connected in two specimens (Fig. <xref ref-type="fig" rid="F2">2L</xref>). Size range of males: carapace length 3.34–3.39, carapace width 3.23–3.55, total length 10.64–11.44, n = 2.</p></tp:treatment-sec><tp:treatment-sec sec-type="habitat" id="SECID0EWSAE"><title>Habitat.</title><p>Purse webs were found attached to the soil slope along roadside (Fig. <xref ref-type="fig" rid="F1">1A–B</xref>).</p></tp:treatment-sec><tp:treatment-sec sec-type="distribution" id="SECID0EATAE"><title>Distribution.</title><p>Hainan Island (Baoting), China.</p></tp:treatment-sec><tp:treatment-sec sec-type="GenBank accession numbers" id="SECID0EFTAE"><title>GenBank accession numbers.</title><p>HN-2017-032: <ext-link xmlns:xlink="http://www.w3.org/1999/xlink" ext-link-type="gen" xlink:href="MH279555" xlink:type="simple">MH279555</ext-link>; HN-2017-033: <ext-link xmlns:xlink="http://www.w3.org/1999/xlink" ext-link-type="gen" xlink:href="MH279556" xlink:type="simple">MH279556</ext-link>; HN-2017-036: <ext-link xmlns:xlink="http://www.w3.org/1999/xlink" ext-link-type="gen" xlink:href="MH279557" xlink:type="simple">MH279557</ext-link>; HN-2017-037: <ext-link xmlns:xlink="http://www.w3.org/1999/xlink" ext-link-type="gen" xlink:href="MH279558" xlink:type="simple">MH279558</ext-link>; HN-2017-037A: <ext-link xmlns:xlink="http://www.w3.org/1999/xlink" ext-link-type="gen" xlink:href="MH279559" xlink:type="simple">MH279559</ext-link>.</p></tp:treatment-sec><tp:treatment-sec sec-type="remarks" id="SECID0EKTAE"><title>Remarks.</title><p>We examined the holotype and two paratypes of <italic><tp:taxon-name><tp:taxon-name-part taxon-name-part-type="genus" reg="Atypus">A.</tp:taxon-name-part> <tp:taxon-name-part taxon-name-part-type="species" reg="ledongensis">ledongensis</tp:taxon-name-part></tp:taxon-name></italic> (Museum of Hebei University, Baoding, Hebei, China), and also successfully sequenced the <abbrev xmlns:xlink="http://www.w3.org/1999/xlink" xlink:title="cytochrome c oxidase subunit I" id="ABBRID0E2TAE" xlink:type="simple">COI</abbrev> barcode of the holotype specimen (LD-001), which is available on GenBank (GenBank accession number <ext-link xmlns:xlink="http://www.w3.org/1999/xlink" ext-link-type="gen" xlink:href="MH279560" xlink:type="simple">MH279560</ext-link>). The lowest pairwise distance between the holotype of <italic><tp:taxon-name><tp:taxon-name-part taxon-name-part-type="genus" reg="Atypus">A.</tp:taxon-name-part> <tp:taxon-name-part taxon-name-part-type="species" reg="ledongensis">ledongensis</tp:taxon-name-part></tp:taxon-name></italic> and the specimens of <italic><tp:taxon-name><tp:taxon-name-part taxon-name-part-type="genus" reg="Atypus">A.</tp:taxon-name-part> <tp:taxon-name-part taxon-name-part-type="species" reg="baotingensis">baotingensis</tp:taxon-name-part></tp:taxon-name></italic> sp. n. is 7.2% in mean Kimura 2-parameter distance (K2P) and 6.8% in p-distance. The previous study revealed that the interspecific <abbrev xmlns:xlink="http://www.w3.org/1999/xlink" xlink:title="cytochrome c oxidase subunit I" id="ABBRID0EVUAE" xlink:type="simple">COI</abbrev> barcode for North American tarantulas is at 5% (<xref ref-type="bibr" rid="B3">Hamilton et al. 2014</xref>), thus it can guide us to diagnose our specimens as a new species, <italic><tp:taxon-name><tp:taxon-name-part taxon-name-part-type="genus" reg="Atypus">A.</tp:taxon-name-part> <tp:taxon-name-part taxon-name-part-type="species" reg="baotingensis">baotingensis</tp:taxon-name-part></tp:taxon-name></italic> sp. n. In addition, we provide <abbrev xmlns:xlink="http://www.w3.org/1999/xlink" xlink:title="cytochrome c oxidase subunit I" id="ABBRID0EIVAE" xlink:type="simple">COI</abbrev> barcode for identification in the future. The intraspecific genetic distance for <italic><tp:taxon-name><tp:taxon-name-part taxon-name-part-type="genus" reg="Atypus">A.</tp:taxon-name-part> <tp:taxon-name-part taxon-name-part-type="species" reg="baotingensis">baotingensis</tp:taxon-name-part></tp:taxon-name></italic> sp. n. based on the mean Kimura 2-parameter distance (K2P) and <italic>p</italic>-distance is 1.4% and 1.0%, respectively.</p></tp:treatment-sec><tp:treatment-sec><!--Section generated to contain objects referenced in tp:taxon-treatment.--><fig id="F1" position="float" orientation="portrait"><label>Figure 1.</label><caption><p>Microhabitat and general somatic morphology of <italic><tp:taxon-name><tp:taxon-name-part taxon-name-part-type="genus" reg="Atypus">Atypus</tp:taxon-name-part> <tp:taxon-name-part taxon-name-part-type="species" reg="baotingensis">baotingensis</tp:taxon-name-part></tp:taxon-name></italic> sp. n. <bold>A–B</bold> microhabitat <bold>B</bold> the purse-web, see white arrow point <bold>C</bold> male (HN-2017-037A) <bold>D</bold> female (HN-2017-032). Scale bars: 2 mm.</p></caption><graphic xmlns:xlink="http://www.w3.org/1999/xlink" xlink:href="zookeys-762-047-g001.jpg" position="float" orientation="portrait" xlink:type="simple" id="oo_206762.jpg"/></fig><fig id="F2" position="float" orientation="portrait"><label>Figure 2.</label><caption><p>General somatic morphology and genital anatomy of <italic><tp:taxon-name><tp:taxon-name-part taxon-name-part-type="genus" reg="Atypus">Atypus</tp:taxon-name-part> <tp:taxon-name-part taxon-name-part-type="species" reg="baotingensis">baotingensis</tp:taxon-name-part></tp:taxon-name></italic> sp. n. <bold>A–B, D–E, J</bold> female (HN-2017-032) <bold>C, F–I</bold> male holotype (HN-2017-037A) <bold>K</bold> (HN-2017-033) <bold>L</bold> (HN-2017-036) <bold>A</bold> female carapace, dorsal view <bold>B</bold> female labium and sternum, ventral view <bold>D</bold> female left chelicera, inner-lateral view <bold>E</bold> epigyne and spinnerets, ventral view <bold>J–L</bold> vulva, dorsal view <bold>C</bold> labium and sternum, ventral view <bold>F</bold> left chelicera, inner-lateral view <bold>G</bold> left palpal, prolateral view <bold>H</bold> left palpal bulb, retrolateral view <bold>I</bold> same, prolateral view. Scale bars: 2 mm (<bold>E</bold>); 1 mm (<bold>A–D, F</bold>); 0.2 mm (<bold>G–L</bold>).</p></caption><graphic xmlns:xlink="http://www.w3.org/1999/xlink" xlink:href="zookeys-762-047-g002.jpg" position="float" orientation="portrait" xlink:type="simple" id="oo_206763.jpg"/></fig></tp:treatment-sec><ref-list><ref id="B14"><mixed-citation xmlns:xlink="http://www.w3.org/1999/xlink" xlink:type="simple">
          <person-group><name name-style="western"><surname>Zhu</surname><given-names>MS</given-names></name><name name-style="western"><surname>Zhang</surname><given-names>F</given-names></name><name name-style="western"><surname>Song</surname><given-names>DX</given-names></name><name name-style="western"><surname>Qu</surname><given-names>P</given-names></name></person-group> (<year>2006</year>) <article-title>A revision of the genus <italic><tp:taxon-name><tp:taxon-name-part taxon-name-part-type="genus">Atypus</tp:taxon-name-part></tp:taxon-name></italic> in China (<tp:taxon-name><tp:taxon-name-part taxon-name-part-type="order">Araneae</tp:taxon-name-part></tp:taxon-name>: <tp:taxon-name><tp:taxon-name-part taxon-name-part-type="family">Atypidae</tp:taxon-name-part></tp:taxon-name>).</article-title> <source>Zootaxa</source> <volume>1118</volume>: <fpage>1</fpage>–<lpage>42</lpage>. <ext-link xlink:type="simple" ext-link-type="uri" xlink:href="http://www.wsc.nmbe.ch/reference/12301">http://www.wsc.nmbe.ch/reference/12301</ext-link></mixed-citation></ref><ref id="B3"><mixed-citation xmlns:xlink="http://www.w3.org/1999/xlink" xlink:type="simple">
          <person-group><name name-style="western"><surname>Hamilton</surname><given-names>CA</given-names></name><name name-style="western"><surname>Hendrixson</surname><given-names>BE</given-names></name><name name-style="western"><surname>Brewer</surname><given-names>MS</given-names></name><name name-style="western"><surname>Bond</surname><given-names>JE</given-names></name></person-group> (<year>2014</year>) <article-title>An evaluation of sampling effects on multiple DNA barcoding methods lead to an integrative approach for delimiting species: a case study of the North American tarantula genus <italic><tp:taxon-name><tp:taxon-name-part taxon-name-part-type="genus">Aphonopelma</tp:taxon-name-part></tp:taxon-name></italic> (<tp:taxon-name><tp:taxon-name-part taxon-name-part-type="order">Araneae</tp:taxon-name-part></tp:taxon-name>, <tp:taxon-name><tp:taxon-name-part taxon-name-part-type="suborder">Mygalomorphae</tp:taxon-name-part></tp:taxon-name>, <tp:taxon-name><tp:taxon-name-part taxon-name-part-type="family">Theraphosidae</tp:taxon-name-part></tp:taxon-name>).</article-title> <source>Molecular Phylogenetics and Evolution</source> <volume>71</volume>: <fpage>79</fpage>–<lpage>93</lpage>. <ext-link xlink:type="simple" ext-link-type="doi" xlink:href="10.1016/j.ympev.2013.11.007">https://doi.org/10.1016/j.ympev.2013.11.007</ext-link></mixed-citation></ref></ref-list></tp:taxon-treatment>
