# Supplementary material for: Two new species of the purse-web spider genus Atypus Latreille, 1804 from Hainan Island, China (Araneae, Atypidae)
Source: Zookeys. 2018 May 30;(762):47–57. doi: 10.3897/zookeys.762.23282 (PMC5990587; doi:10.3897/zookeys.762.23282)
Supplement: XML Treatment for Atypus jianfengensis [file zookeys.762.23282-treatment2.xml]

<!DOCTYPE tp:taxon-treatment
  PUBLIC "-//TaxonX//DTD Taxonomic Treatment Publishing DTD v0 20100105//EN" "tax-treatment-NSO.dtd">
<tp:taxon-treatment xmlns:tp="http://www.plazi.org/taxpub"><tp:treatment-meta><kwd-group><label>Taxon classification</label><kwd><named-content xmlns:xlink="http://www.w3.org/1999/xlink" content-type="kingdom">Animalia</named-content></kwd><kwd><named-content xmlns:xlink="http://www.w3.org/1999/xlink" content-type="order">Araneae</named-content></kwd><kwd><named-content xmlns:xlink="http://www.w3.org/1999/xlink" content-type="family">Atypidae</named-content></kwd></kwd-group><mixed-citation publication-type="journal"><person-group><name><surname>Li</surname><given-names>Fan</given-names></name><name><surname>Xu</surname><given-names>Xin</given-names></name><name><surname>Zhang</surname><given-names>Zengtao</given-names></name><name><surname>Liu</surname><given-names>Fengxiang</given-names></name><name><surname>Zhang</surname><given-names>Hongli</given-names></name><name><surname>Li</surname><given-names>Daiqin</given-names></name></person-group><article-title>Two new species of the purse-web spider genus <italic><tp:taxon-name><tp:taxon-name-part taxon-name-part-type="genus" reg="Atypus">Atypus</tp:taxon-name-part></tp:taxon-name></italic> Latreille, 1804 from Hainan Island, China (<tp:taxon-name><tp:taxon-name-part taxon-name-part-type="order">Araneae</tp:taxon-name-part></tp:taxon-name>, <tp:taxon-name><tp:taxon-name-part taxon-name-part-type="family">Atypidae</tp:taxon-name-part></tp:taxon-name>)</article-title><source>Zookeys</source><day>30</day><month>5</month><year>2018</year><volume>2018</volume><issue>762</issue><fpage>47</fpage><lpage>57</lpage><pub-id pub-id-type="doi">10.3897/zookeys.762.23282</pub-id></mixed-citation></tp:treatment-meta><tp:nomenclature><tp:taxon-name>
              <tp:taxon-name-part taxon-name-part-type="genus" reg="Atypus">Atypus</tp:taxon-name-part>
              <tp:taxon-name-part taxon-name-part-type="species" reg="jianfengensis">jianfengensis</tp:taxon-name-part>
              <object-id xmlns:xlink="http://www.w3.org/1999/xlink" content-type="zoobank" xlink:type="simple">http://zoobank.org/82E29097-6474-4FC8-B3E7-22A31CE381FC</object-id>
            </tp:taxon-name><tp:taxon-status xmlns:xlink="http://www.w3.org/1999/xlink" xlink:type="simple">sp. n.</tp:taxon-status><xref ref-type="fig" rid="F4">Figs 4</xref><xref ref-type="fig" rid="F5">, 5</xref></tp:nomenclature><tp:treatment-sec sec-type="type material" id="SECID0EJXAE"><title>Type material.</title><p>
              <bold>Holotype female (HN-2017-010)</bold>: CHINA: Hainan Province: Ledong County, Jianfengling, Nantianchi, <named-content xmlns:xlink="http://www.w3.org/1999/xlink" content-type="dwc:verbatimCoordinates" xlink:type="simple"><named-content content-type="geo-json" specific-use="{&#34;type&#34;:&#34;Point&#34;,&#34;coordinates&#34;:[108.860000,18.740000]}" id="NCID0EUXAE" xlink:type="simple">18.74°N, 108.86°E</named-content></named-content>, 823 m elevation, collected on 2 August 2017 by X. Xu, F. Liu, Z. Zhang, and D. Li (<abbrev xmlns:xlink="http://www.w3.org/1999/xlink" xlink:title="College of Life sciences, Hubei University, Wuhan, China" id="ABBRID0EZXAE" xlink:type="simple">CBEE</abbrev>).</p></tp:treatment-sec><tp:treatment-sec sec-type="Paratypes" id="SECID0E4XAE"><title>Paratypes.</title><p>4 females (HN-2017-003, HN-2017-005, HN-2017-007, HN-2017-008), collected at the same locality as the holotype, 2 August 2017 by X. Xu, F. Liu, Z. Zhang, and D. Li (<abbrev xmlns:xlink="http://www.w3.org/1999/xlink" xlink:title="College of Life sciences, Hubei University, Wuhan, China" id="ABBRID0EDYAE" xlink:type="simple">CBEE</abbrev>). Male unknown.</p></tp:treatment-sec><tp:treatment-sec sec-type="etymology" id="SECID0EHYAE"><title>Etymology.</title><p>The specific name refers to the type locality.</p></tp:treatment-sec><tp:treatment-sec sec-type="diagnosis" id="SECID0EMYAE"><title>Diagnosis.</title><p>The female genitalia of the new species is similar to that of <italic><tp:taxon-name><tp:taxon-name-part taxon-name-part-type="genus" reg="Atypus">A.</tp:taxon-name-part> <tp:taxon-name-part taxon-name-part-type="species" reg="karschi">karschi</tp:taxon-name-part></tp:taxon-name></italic> Dönitz, 1887, but can be distinguished from the latter by the basal stalks of median pair of receptacula almost being as long as the diameter of their receptacula and much longer than the basal stalks of lateral pair (Fig. <xref ref-type="fig" rid="F4">4D–E</xref>); first pair of sigilla irregular shape (Fig. <xref ref-type="fig" rid="F4">4B</xref>).</p><fig id="F4" position="float" orientation="portrait"><label>Figure 4.</label><caption><p>General somatic morphology and genital anatomy of <italic><tp:taxon-name><tp:taxon-name-part taxon-name-part-type="genus" reg="Atypus">Atypus</tp:taxon-name-part> <tp:taxon-name-part taxon-name-part-type="species" reg="jianfengensis">jianfengensis</tp:taxon-name-part></tp:taxon-name></italic> sp. n. <bold>A–D</bold> female holotype (HN-2017-010) <bold>E</bold> female paratype (HN-2017-007) <bold>A</bold> carapace, dorsal view <bold>B</bold> labium and sternum, ventral view <bold>C</bold> left chelicera, inner-lateral view <bold>D, E</bold> vulva, dorsal view. Scale bars: 1 mm (<bold>A–C</bold>); 0.2 mm (<bold>D–E</bold>).</p></caption><graphic xmlns:xlink="http://www.w3.org/1999/xlink" xlink:href="zookeys-762-047-g004.jpg" position="float" orientation="portrait" xlink:type="simple" id="oo_206765.jpg"/></fig></tp:treatment-sec><tp:treatment-sec sec-type="description" id="SECID0EN1AE"><title>Description.</title><p>
              <bold>Female (holotype).</bold> <abbrev xmlns:xlink="http://www.w3.org/1999/xlink" xlink:title="total length" id="ABBRID0EV1AE" xlink:type="simple">TL</abbrev> (including chelicerae) 18.74. <abbrev xmlns:xlink="http://www.w3.org/1999/xlink" xlink:title="carapace length" id="ABBRID0EZ1AE" xlink:type="simple">CL</abbrev> 5.50, <abbrev xmlns:xlink="http://www.w3.org/1999/xlink" xlink:title="carapace width" id="ABBRID0E41AE" xlink:type="simple">CW</abbrev> 4.97, <abbrev xmlns:xlink="http://www.w3.org/1999/xlink" xlink:title="abdomen length" id="ABBRID0EB2AE" xlink:type="simple">AL</abbrev> 8.58, <abbrev xmlns:xlink="http://www.w3.org/1999/xlink" xlink:title="abdomen width" id="ABBRID0EF2AE" xlink:type="simple">AW</abbrev> 5.98. Carapace red-brown. Eye region black. Eye diameters: <abbrev xmlns:xlink="http://www.w3.org/1999/xlink" xlink:title="anterior median eye" id="ABBRID0EJ2AE" xlink:type="simple">AME</abbrev> 0.30, <abbrev xmlns:xlink="http://www.w3.org/1999/xlink" xlink:title="anterior lateral eye" id="ABBRID0EN2AE" xlink:type="simple">ALE</abbrev> 0.15, <abbrev xmlns:xlink="http://www.w3.org/1999/xlink" xlink:title="posterior median eye" id="ABBRID0ER2AE" xlink:type="simple">PME</abbrev> 0.16, <abbrev xmlns:xlink="http://www.w3.org/1999/xlink" xlink:title="posterior lateral eye" id="ABBRID0EV2AE" xlink:type="simple">PLE</abbrev> 0.14. Distances: <abbrev xmlns:xlink="http://www.w3.org/1999/xlink" xlink:title="anterior median eye" id="ABBRID0EZ2AE" xlink:type="simple">AME</abbrev>–<abbrev xmlns:xlink="http://www.w3.org/1999/xlink" xlink:title="anterior median eye" id="ABBRID0E42AE" xlink:type="simple">AME</abbrev> 0.27, <abbrev xmlns:xlink="http://www.w3.org/1999/xlink" xlink:title="anterior median eye" id="ABBRID0EB3AE" xlink:type="simple">AME</abbrev>–<abbrev xmlns:xlink="http://www.w3.org/1999/xlink" xlink:title="anterior lateral eye" id="ABBRID0EF3AE" xlink:type="simple">ALE</abbrev> 0.20, <abbrev xmlns:xlink="http://www.w3.org/1999/xlink" xlink:title="posterior median eye" id="ABBRID0EJ3AE" xlink:type="simple">PME</abbrev>–<abbrev xmlns:xlink="http://www.w3.org/1999/xlink" xlink:title="posterior median eye" id="ABBRID0EN3AE" xlink:type="simple">PME</abbrev> 1.06, <abbrev xmlns:xlink="http://www.w3.org/1999/xlink" xlink:title="posterior median eye" id="ABBRID0ER3AE" xlink:type="simple">PME</abbrev>–<abbrev xmlns:xlink="http://www.w3.org/1999/xlink" xlink:title="posterior lateral eye" id="ABBRID0EV3AE" xlink:type="simple">PLE</abbrev> 0.12. <abbrev xmlns:xlink="http://www.w3.org/1999/xlink" xlink:title="median ocular area" id="ABBRID0EZ3AE" xlink:type="simple">MOA</abbrev> 0.29, front width 0.87, back width 1.38. Fovea transverse, occupying about 1/7 of carapace width at that point (Fig. <xref ref-type="fig" rid="F4">4A</xref>). Chelicerae orange red with 15 teeth on the promargin in a single row, two from apex small, basal three smallest (Fig. <xref ref-type="fig" rid="F4">4C</xref>). Labium wider than long, with a curved line marked in the middle. Sternum (Fig. <xref ref-type="fig" rid="F4">4B</xref>) light orange-brown, 4.80 long, 3.76 width, smooth, with scattered black hairs; sigilla deeply imprinted, first pair anteriorly pointed and irregular; fourth pair sub-oval, separated by nearly their width.</p><p>Abdomen, oval and medium brown (Fig. <xref ref-type="fig" rid="F5">5B</xref>), with a yellow dark dorsal tergite on anterior half. <abbrev xmlns:xlink="http://www.w3.org/1999/xlink" xlink:title="anterior lateral spinneret" id="ABBRID0EP4AE" xlink:type="simple">ALS</abbrev> 0.61, PMS 1.12, four-segmented PLS with lengths as follows: basal 0.77, median 0.69, subapical 0.62, apical 0.42, total 2.5.</p><fig id="F5" position="float" orientation="portrait"><label>Figure 5.</label><caption><p>Microhabitat and general somatic morphology of <italic><tp:taxon-name><tp:taxon-name-part taxon-name-part-type="genus" reg="Atypus">Atypus</tp:taxon-name-part> <tp:taxon-name-part taxon-name-part-type="species" reg="jianfengensis">jianfengensis</tp:taxon-name-part></tp:taxon-name></italic> sp. n. <bold>A</bold> microhabitat <bold>B</bold> female (HN-2017-010) <bold>C</bold> purse-web.</p></caption><graphic xmlns:xlink="http://www.w3.org/1999/xlink" xlink:href="zookeys-762-047-g005.jpg" position="float" orientation="portrait" xlink:type="simple" id="oo_206766.jpg"/></fig><p>Spines on all metatarsus; metatarsus IV with eleven dorsal spines. Leg formula: 1423.</p><p>Vulva (Fig. <xref ref-type="fig" rid="F4">4D–E</xref>): Genital atrium very short, pore patches large and rounded, the median pair of receptacula attached to the atrium more basally; the basal stalks of median pair of receptacula almost being as long as the diameter of their receptacula and much longer than the basal stalks of lateral pair.</p><table-wrap id="T3" position="float" orientation="portrait"><label>Table 3.</label><caption><p>Leg measurements of <italic><tp:taxon-name><tp:taxon-name-part taxon-name-part-type="genus" reg="Atypus">Atypus</tp:taxon-name-part> <tp:taxon-name-part taxon-name-part-type="species" reg="jianfengensis">jianfengensis</tp:taxon-name-part></tp:taxon-name></italic> sp. n., female.</p></caption><table id="TID0E2QAE" rules="all"><tbody><tr><th rowspan="1" colspan="1"/><th rowspan="1" colspan="1">Femur</th><th rowspan="1" colspan="1">Patella</th><th rowspan="1" colspan="1">Tibia</th><th rowspan="1" colspan="1">Metatarsus</th><th rowspan="1" colspan="1">Tarsus</th><th rowspan="1" colspan="1">Total</th></tr><tr><td rowspan="1" colspan="1">I</td><td rowspan="1" colspan="1">3.71</td><td rowspan="1" colspan="1">1.94</td><td rowspan="1" colspan="1">2.07</td><td rowspan="1" colspan="1">2.08</td><td rowspan="1" colspan="1">1.55</td><td rowspan="1" colspan="1">11.35</td></tr><tr><td rowspan="1" colspan="1">II</td><td rowspan="1" colspan="1">3.24</td><td rowspan="1" colspan="1">1.55</td><td rowspan="1" colspan="1">1.25</td><td rowspan="1" colspan="1">1.40</td><td rowspan="1" colspan="1">1.33</td><td rowspan="1" colspan="1">8.77</td></tr><tr><td rowspan="1" colspan="1">III</td><td rowspan="1" colspan="1">2.71</td><td rowspan="1" colspan="1">1.72</td><td rowspan="1" colspan="1">0.67</td><td rowspan="1" colspan="1">0.64</td><td rowspan="1" colspan="1">0.60</td><td rowspan="1" colspan="1">6.34</td></tr><tr><td rowspan="1" colspan="1">IV</td><td rowspan="1" colspan="1">2.96</td><td rowspan="1" colspan="1">1.71</td><td rowspan="1" colspan="1">1.93</td><td rowspan="1" colspan="1">2.13</td><td rowspan="1" colspan="1">1.36</td><td rowspan="1" colspan="1">10.09</td></tr></tbody></table></table-wrap></tp:treatment-sec><tp:treatment-sec sec-type="variation" id="SECID0E6CAG"><title>Variation.</title><p>Size range of females: carapace length 4.47–5.68, carapace width 4.02–5.15, total length 17.52–18.74, n = 5. Basal stalks of lateral pair of receptacula are much shorter in some specimens (Fig. <xref ref-type="fig" rid="F4">4E</xref>).</p></tp:treatment-sec><tp:treatment-sec sec-type="habitat" id="SECID0EJDAG"><title>Habitat.</title><p>Purse webs were found attached to the base of pine trees.</p></tp:treatment-sec><tp:treatment-sec sec-type="distribution" id="SECID0EODAG"><title>Distribution.</title><p>Hainan Island (Jianfeng Mountain), China</p></tp:treatment-sec><tp:treatment-sec sec-type="GenBank accession numbers" id="SECID0ETDAG"><title>GenBank accession numbers.</title><p>HN-2017-003: <ext-link xmlns:xlink="http://www.w3.org/1999/xlink" ext-link-type="gen" xlink:href="MH279550" xlink:type="simple">MH279550</ext-link>; HN-2017-005: <ext-link xmlns:xlink="http://www.w3.org/1999/xlink" ext-link-type="gen" xlink:href="MH279551" xlink:type="simple">MH279551</ext-link>; HN-2017-007: <ext-link xmlns:xlink="http://www.w3.org/1999/xlink" ext-link-type="gen" xlink:href="MH279552" xlink:type="simple">MH279552</ext-link>; HN-2017-008: <ext-link xmlns:xlink="http://www.w3.org/1999/xlink" ext-link-type="gen" xlink:href="MH279553" xlink:type="simple">MH279553</ext-link>; HN-2017-010: <ext-link xmlns:xlink="http://www.w3.org/1999/xlink" ext-link-type="gen" xlink:href="MH279554" xlink:type="simple">MH279554</ext-link>.</p></tp:treatment-sec><tp:treatment-sec sec-type="remarks" id="SECID0EYDAG"><title>Remarks.</title><p>Although <italic><tp:taxon-name><tp:taxon-name-part taxon-name-part-type="genus" reg="Atypus">A.</tp:taxon-name-part> <tp:taxon-name-part taxon-name-part-type="species" reg="jianfengensis">jianfengensis</tp:taxon-name-part></tp:taxon-name></italic> sp. n. is collected from Ledong County, Hainan Island, it can be diagnosed from <italic><tp:taxon-name><tp:taxon-name-part taxon-name-part-type="genus" reg="Atypus">A.</tp:taxon-name-part> <tp:taxon-name-part taxon-name-part-type="species" reg="ledongensis">ledongensis</tp:taxon-name-part></tp:taxon-name></italic> found at the same area, Jianfeng mountains, by the latter having very short basal stalks of median pair of receptacula. In addition, it can be distinguished from <italic><tp:taxon-name><tp:taxon-name-part taxon-name-part-type="genus" reg="Atypus">A.</tp:taxon-name-part> <tp:taxon-name-part taxon-name-part-type="species" reg="baotingensis">baotingensis</tp:taxon-name-part></tp:taxon-name></italic> sp. n. by the latter having upper incrassate basal stalks of the median pair of receptacula. The intraspecific genetic distance for <italic><tp:taxon-name><tp:taxon-name-part taxon-name-part-type="genus" reg="Atypus">A.</tp:taxon-name-part> <tp:taxon-name-part taxon-name-part-type="species" reg="jianfengensis">jianfengensis</tp:taxon-name-part></tp:taxon-name></italic> sp. n. based on both the mean Kimura 2-parameter distance (K2P) and p-distance is 1.4% and 1.0%, respectively. The molecular data also provide the evidence that <italic><tp:taxon-name><tp:taxon-name-part taxon-name-part-type="genus" reg="Atypus">A.</tp:taxon-name-part> <tp:taxon-name-part taxon-name-part-type="species" reg="jianfengensis">jianfengensis</tp:taxon-name-part></tp:taxon-name></italic> sp. n. can be distinguished from <italic><tp:taxon-name><tp:taxon-name-part taxon-name-part-type="genus" reg="Atypus">A.</tp:taxon-name-part> <tp:taxon-name-part taxon-name-part-type="species" reg="baotingensis">baotingensis</tp:taxon-name-part></tp:taxon-name></italic> sp. n. as well as from <italic><tp:taxon-name><tp:taxon-name-part taxon-name-part-type="genus" reg="Atypus">A.</tp:taxon-name-part> <tp:taxon-name-part taxon-name-part-type="species" reg="ledongensis">ledongensis</tp:taxon-name-part></tp:taxon-name></italic>: the interspecific genetic distance based on K2P and p-distance for the two new species are 15.4% and 13.8%, respectively, and between <italic><tp:taxon-name><tp:taxon-name-part taxon-name-part-type="genus" reg="Atypus">A.</tp:taxon-name-part> <tp:taxon-name-part taxon-name-part-type="species" reg="jianfengensis">jianfengensis</tp:taxon-name-part></tp:taxon-name></italic> sp. n. and <italic><tp:taxon-name><tp:taxon-name-part taxon-name-part-type="genus" reg="Atypus">A.</tp:taxon-name-part> <tp:taxon-name-part taxon-name-part-type="species" reg="ledongensis">ledongensis</tp:taxon-name-part></tp:taxon-name></italic> are 17.2% and 15.3%, respectively.</p></tp:treatment-sec></tp:taxon-treatment>
